# Supplementary material for: Identification of biomarkers for tumor regression grade in esophageal squamous cell carcinoma patients after neoadjuvant chemoradiotherapy
Source: Front Oncol. 2025 Jan 17;14:1426592. doi: 10.3389/fonc.2024.1426592 (PMC11782036; doi:10.3389/fonc.2024.1426592)
Supplement: Supplementary Table 1 — Differential expression genes before and after NCRT of the ESCC. [file Table1.xlsx]

## Sheet: Sheet 1
ID	ILMN_Gene	logFC	AveExpr	t	P.Value	adj.P.Val	B	gene	GROUP	列1
ILMN_1652431	CA1	1.85345	12.9672	5.21059	4.8662e-06	9.32068e-05	3.82184	CA1	up in neoadjuvant
ILMN_1766896	ZDHHC19	1.6114	8.35653	5.36981	2.86387e-06	6.05713e-05	4.3371	ZDHHC19	up in neoadjuvant
ILMN_1799848	ANKRD22	1.46133	8.81391	7.44122	2.68924e-09	2.01068e-07	11.1497	ANKRD22	up in neoadjuvant
ILMN_1653814	HBBP1	1.42506	7.99263	4.20427	0.000127317	0.00121318	0.669429	HBBP1	up in neoadjuvant
ILMN_1683093	GYPB	1.39614	10.694	3.50807	0.00105811	0.00613318	-1.34484	GYPB	up in neoadjuvant
ILMN_1695187	GYPE	1.31163	11.6055	3.64917	0.000697616	0.00441763	-0.95142	GYPE	up in neoadjuvant
ILMN_1796316	MMP9	1.28769	12.1499	3.68568	0.000625616	0.00404762	-0.848278	MMP9	up in neoadjuvant
ILMN_1759117	XK	1.26519	9.86038	4.09822	0.000177419	0.0015582	0.351689	XK	up in neoadjuvant
ILMN_1735712	KRT1	1.23851	10.0872	3.86317	0.000366107	0.00269358	-0.339515	KRT1	up in neoadjuvant
ILMN_1792455	RIS1	1.22567	11.6224	3.7367	0.000536875	0.00360036	-0.703268	RIS1	up in neoadjuvant
ILMN_1781966	OSBP2	1.22082	10.5017	3.39874	0.00145388	0.00783072	-1.64375	OSBP2	up in neoadjuvant
ILMN_1759155	IFIT1L	1.19219	11.4517	3.48191	0.00114219	0.00652074	-1.41686	IFIT1L	up in neoadjuvant
ILMN_1785345	GPR84	1.19139	7.9192	6.62432	4.18562e-08	1.90781e-06	8.46179	GPR84	up in neoadjuvant
ILMN_1812433	HP	1.18363	8.58665	4.46937	5.4884e-05	0.000636035	1.47784	HP	up in neoadjuvant
ILMN_1762713	MCEMP1	1.16855	12.0892	4.49999	4.97502e-05	0.000588952	1.57241	MCEMP1	up in neoadjuvant
ILMN_2261600	FCGR1B	1.15757	11.7652	7.17819	6.48541e-09	4.0947e-07	10.2874	FCGR1B	up in neoadjuvant
ILMN_1812281	ARG1	1.15171	8.99023	4.2639	0.000105516	0.00104761	0.849547	ARG1	up in neoadjuvant
ILMN_2165993	ITLN1	1.13988	9.44939	3.55893	0.000911347	0.0054454	-1.20401	ITLN1	up in neoadjuvant
ILMN_1651373	RHD	1.13103	8.24751	4.0101	0.000233213	0.0019178	0.0903676	RHD	up in neoadjuvant
ILMN_2408663	RHCE	1.13085	8.18017	4.50652	4.87188e-05	0.000578791	1.59259	RHCE	up in neoadjuvant
ILMN_1651358	HBE1	1.12231	7.39962	4.75287	2.1956e-05	0.00031719	2.36173	HBE1	up in neoadjuvant
ILMN_1815527	HBD	1.09509	11.1199	3.12008	0.00319775	0.0142655	-2.38012	HBD	up in neoadjuvant
ILMN_1672024	LOC389293	1.08884	10.9779	3.77524	0.000478016	0.00330176	-0.593058	LOC389293	up in neoadjuvant
ILMN_1691410	BAMBI	1.08421	7.69802	6.40447	8.79523e-08	3.5529e-06	7.7354	BAMBI	up in neoadjuvant
ILMN_1680094	HEMGN	1.0823	9.62726	3.97177	0.000262488	0.00209683	-0.022492	HEMGN	up in neoadjuvant
ILMN_1736911	TMOD1	1.0702	11.2086	3.30767	0.00188767	0.00958566	-1.88854	TMOD1	up in neoadjuvant
ILMN_1767766	PRDX2	1.06429	11.6593	3.41098	0.00140339	0.00763359	-1.61056	PRDX2	up in neoadjuvant
ILMN_1704870	PGLYRP1	1.05008	10.6818	3.82145	0.000415624	0.0029732	-0.460172	PGLYRP1	up in neoadjuvant
ILMN_1772809	SLC4A1	1.02723	10.8819	2.89906	0.00583253	0.0223733	-2.93567	SLC4A1	up in neoadjuvant
ILMN_1694325	NFIX	1.02609	8.60961	2.89418	0.00590886	0.0225899	-2.94763	NFIX	up in neoadjuvant
ILMN_1678919	YOD1	1.02184	10.538	3.0335	0.0040574	0.0170361	-2.6009	YOD1	up in neoadjuvant
ILMN_1799708	GYPA	1.00666	7.28687	3.4028	0.00143696	0.00777215	-1.63276	GYPA	up in neoadjuvant
ILMN_1785202	STAT4	-1.00042	10.2836	-7.71206	1.09161e-09	9.35106e-08	12.0329	STAT4	down in neoadjuvant
ILMN_1822671	HS.567460	-1.01694	7.75922	-4.7332	2.34078e-05	0.000332488	2.29985	HS.567460	down in neoadjuvant
ILMN_2103547	GOLGA8B	-1.02193	9.72337	-5.81405	6.45364e-07	1.83665e-05	5.78861	GOLGA8B	down in neoadjuvant
ILMN_1688279	MGC2463	-1.02495	9.50562	-6.14547	2.10992e-07	7.28092e-06	6.88007	MGC2463	down in neoadjuvant
ILMN_1688959	TNFRSF7	-1.03182	8.32622	-6.34456	1.07687e-07	4.24939e-06	7.53745	TNFRSF7	down in neoadjuvant
ILMN_2184373	IL8	-1.03855	9.20573	-2.97098	0.00480837	0.0192912	-2.75782	IL8	down in neoadjuvant
ILMN_1773567	LAMA5	-1.04131	7.13672	-9.71233	1.7405e-12	5.3946e-10	18.3348	LAMA5	down in neoadjuvant
ILMN_2315979	LBH	-1.04481	9.91073	-7.8898	6.05972e-10	5.75868e-08	12.6095	LBH	down in neoadjuvant
ILMN_1873034	HS.546375	-1.04648	11.7865	-6.8074	2.25705e-08	1.13834e-06	9.06626	HS.546375	down in neoadjuvant
ILMN_2099528	BTLA	-1.0478	8.02117	-10.2729	3.11039e-13	1.55429e-10	20.0142	BTLA	down in neoadjuvant
ILMN_1812191	C12ORF57	-1.05115	10.7981	-8.66527	4.80685e-11	6.94427e-09	15.091	C12ORF57	down in neoadjuvant
ILMN_1694432	CRIP2	-1.05259	7.43083	-8.01071	4.06644e-10	4.12623e-08	13.0002	CRIP2	down in neoadjuvant
ILMN_1726981	VEGFB	-1.05507	10.4674	-10.2379	3.45965e-13	1.59396e-10	19.9105	VEGFB	down in neoadjuvant
ILMN_1726928	TCEA3	-1.05736	7.76023	-8.81663	2.95228e-11	4.534e-09	15.568	TCEA3	down in neoadjuvant
ILMN_1798557	LOC202134	-1.06042	7.59253	-7.80193	8.10367e-10	7.23263e-08	12.3248	LOC202134	down in neoadjuvant
ILMN_2083066	LOC91353	-1.06454	8.09447	-3.20447	0.00252732	0.0119507	-2.16115	LOC91353	down in neoadjuvant
ILMN_1775235	AFF3	-1.06726	7.3881	-8.85844	2.58141e-11	4.17469e-09	15.6993	AFF3	down in neoadjuvant
ILMN_1769911	SLC38A1	-1.06891	10.1665	-8.21592	2.07266e-10	2.48821e-08	13.6603	SLC38A1	down in neoadjuvant
ILMN_1788108	TXNDC5	-1.07327	10.654	-4.7068	2.55061e-05	0.000352924	2.2169	TXNDC5	down in neoadjuvant
ILMN_1690907	CCR6	-1.07753	8.19235	-7.42418	2.84671e-09	2.1099e-07	11.094	CCR6	down in neoadjuvant
ILMN_1680453	ITM2C	-1.07862	8.66289	-5.55509	1.54087e-06	3.66862e-05	4.94034	ITM2C	down in neoadjuvant
ILMN_1801119	BCL2	-1.0817	9.12285	-10.481	1.65801e-13	9.74624e-11	20.6269	BCL2	down in neoadjuvant
ILMN_2321578	P2RY10	-1.08361	8.50535	-8.49255	8.40903e-11	1.11991e-08	14.5436	P2RY10	down in neoadjuvant
ILMN_2264011	GRAP	-1.08421	9.36742	-10.2645	3.19119e-13	1.55429e-10	19.9892	GRAP	down in neoadjuvant
ILMN_1654946	ZNF447	-1.08667	8.37743	-8.0021	4.18342e-10	4.19499e-08	12.9725	ZNF447	down in neoadjuvant
ILMN_2079655	KLRB1	-1.09669	11.5653	-5.69214	9.72631e-07	2.57061e-05	5.38864	KLRB1	down in neoadjuvant
ILMN_1719998	C9ORF45	-1.10163	7.33783	-11.5877	6.41657e-15	6.83645e-12	23.7853	C9ORF45	down in neoadjuvant
ILMN_2193233	MGC29506	-1.10171	8.9267	-3.88078	0.000346959	0.00258958	-0.288385	MGC29506	down in neoadjuvant
ILMN_2196078	SLAMF6	-1.10586	11.3535	-6.84686	1.97599e-08	1.02385e-06	9.19645	SLAMF6	down in neoadjuvant
ILMN_1754858	PASK	-1.10909	7.73201	-7.15611	6.98413e-09	4.37715e-07	10.2149	PASK	down in neoadjuvant
ILMN_1797988	KLRD1	-1.10958	9.92658	-5.03539	8.69203e-06	0.000150115	3.25887	KLRD1	down in neoadjuvant
ILMN_1812721	HIP1R	-1.11641	8.08674	-10.2694	3.1439e-13	1.55429e-10	20.0037	HIP1R	down in neoadjuvant
ILMN_1785424	ABLIM1	-1.11769	10.122	-10.7135	8.26384e-14	5.41822e-11	21.3044	ABLIM1	down in neoadjuvant
ILMN_1653504	EDG1	-1.11876	9.07097	-9.74345	1.58022e-12	5.28196e-10	18.4291	EDG1	down in neoadjuvant
ILMN_1743797	LOC652102	-1.12106	7.90549	-3.96777	0.000265739	0.00211586	-0.0342325	LOC652102	down in neoadjuvant
ILMN_1812278	LY9	-1.12403	8.08264	-8.25237	1.83953e-10	2.22401e-08	13.7771	LY9	down in neoadjuvant
ILMN_2355033	KIAA1147	-1.14158	9.40286	-11.2099	1.9128e-14	1.48216e-11	22.7262	KIAA1147	down in neoadjuvant
ILMN_1791329	FCRL2	-1.14884	7.39262	-10.3536	2.43508e-13	1.3837e-10	20.2526	FCRL2	down in neoadjuvant
ILMN_2300664	CACNA1I	-1.15392	7.64086	-7.88832	6.08937e-10	5.75868e-08	12.6047	CACNA1I	down in neoadjuvant
ILMN_1761260	COBLL1	-1.15878	7.51268	-8.01653	3.98928e-10	4.07217e-08	13.019	COBLL1	down in neoadjuvant
ILMN_2181892	BEX2	-1.16101	8.08733	-12.2703	9.345e-16	1.44822e-12	25.6487	BEX2	down in neoadjuvant
ILMN_1844464	HS.534427	-1.16339	12.2646	-7.9211	5.46454e-10	5.29284e-08	12.7108	HS.534427	down in neoadjuvant
ILMN_1668277	BLK	-1.1663	6.96281	-10.3226	2.67508e-13	1.42507e-10	20.161	BLK	down in neoadjuvant
ILMN_1669497	OSBPL10	-1.17216	6.91102	-10.5676	1.27828e-13	7.78242e-11	20.88	OSBPL10	down in neoadjuvant
ILMN_1792538	CD7	-1.175	10.8178	-8.11017	2.93183e-10	3.28808e-08	13.3207	CD7	down in neoadjuvant
ILMN_1772627	D4S234E	-1.19253	8.8482	-6.1563	2.03416e-07	7.11733e-06	6.9158	D4S234E	down in neoadjuvant
ILMN_2401779	FAM102A	-1.19415	9.00715	-9.30911	6.15257e-12	1.29031e-09	17.1015	FAM102A	down in neoadjuvant
ILMN_2374352	DBNDD1	-1.19506	7.22204	-8.87525	2.44593e-11	4.04814e-09	15.752	DBNDD1	down in neoadjuvant
ILMN_2073184	EDG8	-1.19778	9.72363	-5.82288	6.26472e-07	1.79616e-05	5.8176	EDG8	down in neoadjuvant
ILMN_1710017	CD79B	-1.21195	8.98054	-8.94927	1.92987e-11	3.463e-09	15.9839	CD79B	down in neoadjuvant
ILMN_1886655	HS.554324	-1.22135	11.9534	-8.05116	3.55955e-10	3.72268e-08	13.1306	HS.554324	down in neoadjuvant
ILMN_1665761	BCL11B	-1.22484	10.1634	-9.59984	2.4706e-12	6.79296e-10	17.9928	BCL11B	down in neoadjuvant
ILMN_1768016	TNFRSF17	-1.2361	8.04228	-4.43331	6.15968e-05	0.000699874	1.36677	TNFRSF17	down in neoadjuvant
ILMN_1653579	LOC401845	-1.23729	7.74903	-4.31329	9.02544e-05	0.000929191	0.999524	LOC401845	down in neoadjuvant
ILMN_2384122	GPR56	-1.23796	10.676	-4.71729	2.46517e-05	0.000344175	2.24982	GPR56	down in neoadjuvant
ILMN_1691693	FCRL3	-1.24925	8.3466	-7.55132	1.86286e-09	1.4909e-07	11.5094	FCRL3	down in neoadjuvant
ILMN_2302757	FCGBP	-1.26402	8.22357	-7.87982	6.2629e-10	5.83408e-08	12.5772	FCGBP	down in neoadjuvant
ILMN_1690223	CNTNAP2	-1.26475	6.81265	-8.26431	1.76911e-10	2.16965e-08	13.8154	CNTNAP2	down in neoadjuvant
ILMN_1719986	MGC17330	-1.26624	10.1429	-11.3386	1.31566e-14	1.246e-11	23.0893	MGC17330	down in neoadjuvant
ILMN_2377669	CD247	-1.2698	12.2964	-8.08109	3.22589e-10	3.52511e-08	13.227	CD247	down in neoadjuvant
ILMN_1695812	K6IRS2	-1.27235	7.49077	-7.59405	1.6158e-09	1.32731e-07	11.6487	K6IRS2	down in neoadjuvant
ILMN_1798706	EBI2	-1.27654	10.0091	-8.36757	1.26283e-10	1.60652e-08	14.1455	EBI2	down in neoadjuvant
ILMN_1664464	PTGDS	-1.3144	8.13327	-5.89232	4.95763e-07	1.49316e-05	6.04591	PTGDS	down in neoadjuvant
ILMN_1664063	BCNP1	-1.33811	7.32933	-11.6433	5.47289e-15	6.21976e-12	23.9394	BCNP1	down in neoadjuvant
ILMN_2058468	BACH2	-1.34226	7.46561	-12.8046	2.15559e-16	4.08294e-13	27.0628	BACH2	down in neoadjuvant
ILMN_1794927	LOC90925	-1.37518	7.19208	-10.2382	3.45595e-13	1.59396e-10	19.9115	LOC90925	down in neoadjuvant
ILMN_1700428	HLA-DOB	-1.37653	7.88012	-10.1657	4.31024e-13	1.93359e-10	19.6963	HLA-DOB	down in neoadjuvant
ILMN_1662451	FCER2	-1.38448	7.27288	-9.94636	8.44062e-13	3.27017e-10	19.041	FCER2	down in neoadjuvant
ILMN_1661646	BANK1	-1.38567	8.95829	-9.70598	1.77522e-12	5.40396e-10	18.3155	BANK1	down in neoadjuvant
ILMN_1656287	SPOCK2	-1.38752	11.8622	-11.2592	1.65716e-14	1.38144e-11	22.8654	SPOCK2	down in neoadjuvant
ILMN_1790692	GNLY	-1.38954	12.3603	-6.10373	2.42937e-07	8.28492e-06	6.74234	GNLY	down in neoadjuvant
ILMN_1761945	KSP37	-1.4256	11.424	-5.59922	1.32885e-06	3.27706e-05	5.08453	KSP37	down in neoadjuvant
ILMN_1773650	LRRN3	-1.44857	8.31215	-7.00229	1.17097e-08	6.70189e-07	9.70875	LRRN3	down in neoadjuvant
ILMN_1732296	ID3	-1.45558	8.44864	-12.1495	1.30831e-15	1.85856e-12	25.3237	ID3	down in neoadjuvant
ILMN_1788841	TCL1A	-1.47273	7.09589	-8.86217	2.5507e-11	4.17469e-09	15.711	TCL1A	down in neoadjuvant
ILMN_2105441	IGJ	-1.5226	10.4499	-4.26215	0.000106101	0.00105123	0.844246	IGJ	down in neoadjuvant
ILMN_2055781	KLRF1	-1.55113	9.88958	-7.12854	7.66114e-09	4.74907e-07	10.1242	KLRF1	down in neoadjuvant
ILMN_1725417	NELL2	-1.57441	8.66795	-9.98814	7.42299e-13	2.94278e-10	19.1663	NELL2	down in neoadjuvant
ILMN_1691341	IL7R	-1.60794	12.0799	-8.82239	2.89807e-11	4.52495e-09	15.5861	IL7R	down in neoadjuvant
ILMN_1679185	LEF1	-1.65703	9.88965	-13.2774	6.06463e-17	1.2923e-13	28.2819	LEF1	down in neoadjuvant
ILMN_2393765	IGLL1	-1.67592	12.8999	-4.9062	1.32984e-05	0.000212861	2.84682	IGLL1	down in neoadjuvant
ILMN_1775542	FAIM3	-1.84055	10.3822	-13.4331	4.0179e-17	9.78474e-14	28.6769	FAIM3	down in neoadjuvant
ILMN_1699214	LOC647450	-1.88712	11.3157	-5.02663	8.94698e-06	0.000153594	3.23084	LOC647450	down in neoadjuvant
ILMN_1739508	LOC652493	-1.93357	11.6723	-5.07492	7.62833e-06	0.000134478	3.38547	LOC652493	down in neoadjuvant
ILMN_1680274	LOC652694	-2.01065	10.1308	-6.18469	1.84814e-07	6.60044e-06	7.00951	LOC652694	down in neoadjuvant
ILMN_2337928	BLR1	-2.01399	7.61366	-14.1771	5.85293e-18	2.49437e-14	30.5201	BLR1	down in neoadjuvant
ILMN_1652199	LOC642113	-2.02478	11.793	-5.08967	7.26525e-06	0.000129687	3.43278	LOC642113	down in neoadjuvant
ILMN_1674228	LOC651751	-2.04558	9.46668	-5.15352	5.88068e-06	0.000108376	3.63797	LOC651751	down in neoadjuvant
ILMN_1804601	LOC649923	-2.13986	9.64047	-5.36817	2.87955e-06	6.06771e-05	4.33179	LOC649923	down in neoadjuvant
ILMN_1715131	CCR7	-2.19609	10.4881	-14.8086	1.2002e-18	2.04599e-14	32.0293	CCR7	down in neoadjuvant
ILMN_1782704	CD19	-2.25941	8.09117	-13.8222	1.45497e-17	4.13382e-14	29.6499	CD19	down in neoadjuvant
ILMN_1700147	VPREB3	-2.34479	7.64861	-14.014	8.87868e-18	3.0271e-14	30.1221	VPREB3	down in neoadjuvant
ILMN_1691071	FCRLM1	-2.64298	8.39073	-14.2883	4.41273e-18	2.49437e-14	30.7896	FCRLM1	down in neoadjuvant
ILMN_1734878	CD79A	-2.76775	9.38499	-14.3086	4.19148e-18	2.49437e-14	30.8387	CD79A	down in neoadjuvant
